# Supplementary material for: Disappearing Scales in Carps: Re-Visiting Kirpichnikov's Model on the Genetics of Scale Pattern Formation
Source: PLoS One. 2013 Dec 30;8(12):e83327. doi: 10.1371/journal.pone.0083327 (PMC3875451; doi:10.1371/journal.pone.0083327)
Supplement: File S2 — Information on the 18 brooders used for the crosses analyzed. Abbreviations: M – male; Fe –female; nu – nude; mi – mirror; irreg – irregular; and li – linear. (XLS) [file pone.0083327.s002.xls]

## Sheet: SumSub_R1F
Supplementary File S2
No	Cross	Cross Type	Location	M_Origin	Fe_Origin	M_ID	Fe_ID	M-Phenotype	F-Phenotype
1	1nu.nu	nude x nude	SIN	Hun	Koi	CcB01*	CcB02	Nude	Nude
2	2nu.nu	nude x nude	SIN	Koi	Koi	CcB03	CcB02	Nude	Nude
3	26nu.nu	nude x nude	HUN	Hun	Hun	CcB04	CcB05	Nude	Nude
4	35nu.nu	nude x nude	SIN	Hun	Koi	CcB01	CcB06	Nude	Nude
5	38nu.nu	nude x nude	SIN	Hun	F1hyb	CcB01	CcB07	Nude	Nude
6	41nu.nu	nude x nude	SIN	Hun	Koi	CcB01	CcB08	Nude	Nude
7	21nu.mi	nude x mirror	HUN	Hun	Hun	CcB04	CcB09	Nude	Mirror
8	25mi.nu	nude x mirror	HUN	Hun	Hun	CcB10	CcB05	Mirror	Nude
9	32nu.mi	nude x mirror	SIN	Hun	F1Hyb	CcB01	CcB11	Nude	Mirror
10	36mi.nu	nude x mirror	SIN	F1hyb	Koi	CcB12	CcB06	Mirror	Nude
11	34nu.ir	nude x irreg.	SIN	Hun	F1Hyb	CcB01	CcB13	Nude	Irregular
12	39ir.nu	nude x irreg.	SIN	F1hyb	F1hyb	CcB14	CcB07	Irregular	Nude
13	40nu.ir	nude x irreg.	SIN	Hun	F1hyb	CcB01	CcB15	Nude	Irregular
14	33mi.ir	mirror x irreg.	SIN	F1hyb	F1hyb	CcB12	CcB13	Mirror	Irregular
15	37mi.ir	mirror x irreg.	SIN	F1hyb	F1hyb	CcB12	CcB14	Mirror	Irregular
16	22nu.li	linear x nude	HUN	Hun	Hun	CcB04	CcB15	Nude	Linear
17	27li.nu	linear x nude	HUN	Hun	Hun	CcB16	CcB05	Linear	Nude
18	9mi.li	linear x mirror	HUN	Hun	Hun	CcB17	CcB18	Mirror	Linear
19	23mi.li	linear x mirror	HUN	Hun	Hun	CcB10	CcB15	Mirror	Linear
* Pictures of the brooders can be found in Suplementary File S3.
